# Supplementary material for: Gold Nanoparticles-Induced Modifications in Cell Wall Composition in Barley Roots
Source: Cells. 2021 Aug 2;10(8):1965. doi: 10.3390/cells10081965 (PMC8393560; doi:10.3390/cells10081965)
Supplement: Supplementary file 1 [file cells-10-01965-s001.zip]

Archive with 1 entries (1 files):
- cells-1290516-supplementary.pdf
